# Supplementary material for: Effects of Marinades Prepared from Food Industry By-Products on Quality and Biosafety Parameters of Lamb Meat
Source: Foods. 2023 Mar 24;12(7):1391. doi: 10.3390/foods12071391 (PMC10093910; doi:10.3390/foods12071391)
Supplement: Supplementary file 1 [file foods-12-01391-s001.zip]

Archive with 9 entries (8 files):
- Supplementary File S1. (a,b).The Principal Scheme of the Experiment .pdf
- Supplementary File S2. Analysis of the Biogenic Amine Content. docx.pdf
- Supplementary File S3. Analysis of the fatty acid profile.pdf
- Supplementary Table S1. Fatty acids composition.pdf
- __MACOSX/
- __MACOSX/._Supplementary File S1(a,b).The Principal Scheme of the Experiment .docx
- __MACOSX/._Supplementary File S2. Analysis of the Biogenic Amine Content. docx.docx
- __MACOSX/._Supplementary File S3. Analysis of the fatty acid profile.docx
- __MACOSX/._Supplementary Table S1. Fatty acids composition.docx
